# Supplementary material for: Assessment of the Aorto-Septal Angle Post-Thoracic Endovascular Aortic Repair through Segmentation and the Semi-Automatic Analysis of Cardiosynchronized Computed Tomography Angiography Images
Source: J Cardiovasc Dev Dis. 2024 Sep 4;11(9):275. doi: 10.3390/jcdd11090275 (PMC11432616; doi:10.3390/jcdd11090275)
Supplement: Supplementary file 1 [file jcdd-11-00275-s001.zip]

Archive with 1 entries (1 files):
- jcdd-3160657-supplementary.pdf
